# Supplementary material for: Synthesis, Antifungal Activity, 3D-QSAR and Controlled Release on Hydrotalcite Study of Longifolene-Derived Diphenyl Ether Carboxylic Acid Compounds
Source: Molecules. 2023 Feb 16;28(4):1911. doi: 10.3390/molecules28041911 (PMC9968029; doi:10.3390/molecules28041911)
Supplement: Supplementary file 1 [file molecules-28-01911-s001.zip]

Archive with 1 entries (1 files):
- molecules-2217728-supplementary.pdf
